# Supplementary material for: Synergistic Role of Crosslinker and Silane-Based Additive in Designing Structurally Robust Bio-Based Polyurethane Coatings
Source: Polymers (Basel). 2026 Jun 13;18(12):1490. doi: 10.3390/polym18121490 (PMC13306967; doi:10.3390/polym18121490)
Supplement: Supplementary file 1 [file polymers-18-01490-s001.zip]

Archive with 1 entries (1 files):
- polymers-4226102-supplementary.pdf
